# Supplementary material for: Exploring Treatment for Depression in Parkinson’s Patients: A Cross-Sectional Analysis
Source: Int J Environ Res Public Health. 2021 Aug 14;18(16):8596. doi: 10.3390/ijerph18168596 (PMC8392211; doi:10.3390/ijerph18168596)
Supplement: Supplementary file 1 [file ijerph-18-08596-s001.zip]

Archive with 1 entries (1 files):
- ijerph-1297270-SI.pdf
